# Supplementary material for: Selective targeting of ligand-dependent and -independent signaling by GPCR conformation-specific anti-US28 intrabodies
Source: Nat Commun. 2021 Jul 16;12:4357. doi: 10.1038/s41467-021-24574-y (PMC8285524; doi:10.1038/s41467-021-24574-y)
Supplement: Supplementary file 4 — Source Data [file 41467_2021_24574_MOESM4_ESM.xlsx]

## Sheet: Figure 1
Figure 1A
		Binding (OD490nm)									Binding (OD490nm)									Binding (OD490nm)									Binding (OD490nm)									Binding (OD490nm)									Binding (OD490nm)
	Clone	US28 pos membranes			US28 neg membranes			ratio		Clone	US28 pos membranes			US28 neg membranes			ratio		Clone	US28 pos membranes			US28 neg membranes			ratio		Clone	US28 pos membranes			US28 neg membranes			ratio		Clone	US28 pos membranes			US28 neg membranes			ratio		Clone	US28 pos membranes
	1	0.239			0.059			4.05085		61	0.33			0.224			1.47321		121	0.045			0.078			0.576923		181	0.192			0.106			1.81132		241	0.245			0.059			4.15254		301	0.589
	2	0.042			0.037			1.13514		62	1.736			1.334			1.30135		122	0.058			0.047			1.23404		182	0.06			0.052			1.15385		242	0.055			0.043			1.27907		302	1.173
	3	0.047			0.052			0.903846		63	1.309			0.402			3.25622		123	0.071			0.052			1.36538		183	0.237			0.041			5.78049		243	0.75			0.967			0.775595		303	0.218
	4	0.105			0.095			1.10526		64	1.905			1.567			1.2157		124	0.263			0.186			1.41398		184	2.187			1.92			1.13906		244	0.413			0.083			4.9759		304	0.256
	5	2.588			2.431			1.06458		65	1.543			1.108			1.3926		125	1.068			0.053			20.1509		185	0.279			0.227			1.22907		245	1.386			1.505			0.92093		305	0.041
	6	0.112			0.108			1.03704		66	1.396			1.098			1.2714		126	0.047			0.051			0.921569		186	2.084			1.771			1.17674		246	0.311			0.053			5.86792		306	0.202
	7	0.089			0.098			0.908163		67	1.705			1.421			1.19986		127	2.113			2.113			1		187	1.243			0.061			20.377		247	0.109			0.11			0.990909		307	0.317
	8	0.051			0.052			0.980769		68	1.974			1.826			1.08105		128	0.043			0.101			0.425743		188	1.924			1.96			0.981633		248	0.278			0.043			6.46512		308	0.242
	9	0.163			0.099			1.64646		69	1.774			1.387			1.27902		129	0.311			0.116			2.68103		189	0.421			0.282			1.49291		249	0.452			0.049			9.22449		309	0.24
	10	0.047			0.048			0.979167		70	1.89			1.061			1.78134		130	0.878			0.57			1.54035		190	2.184			2.105			1.03753		250	0.569			0.676			0.841716		310	1.268
	11	2.413			2.405			1.00333		71	0.118			0.174			0.678161		131	1.773			0.609			2.91133		191	2.173			1.993			1.09032		251	0.07			0.06			1.16667		311	0.124
	12	0.179			0.159			1.12579		72	1.402			1.192			1.17617		132	1.874			0.945			1.98307		192	1.289			0.988			1.30466		252	0.402			0.052			7.73077		312	1.296
	13	0.069			0.088			0.784091		73	0.134			0.12			1.11667		133	0.044			0.043			1.02326		193	1.759			1.857			0.947227		253	0.285			0.058			4.91379		313	0.309
	14	2.513			2.605			0.964683		74	1.012			0.748			1.35294		134	0.047			0.048			0.979167		194	2.095			1.774			1.18095		254	0.302			0.044			6.86364		314	0.251
	15	0.064			0.077			0.831169		75	1.529			1.233			1.24006		135	0.046			0.045			1.02222		195	1.914			1.998			0.957958		255	0.798			1.271			0.627852		315	0.297
	16	0.069			0.071			0.971831		76	1.76			1.584			1.11111		136	0.07			0.067			1.04478		196	1.988			1.673			1.18828		256	0.136			0.122			1.11475		316	0.248
	17	0.046			0.039			1.17949		77	1.337			1.195			1.11883		137	0.055			0.045			1.22222		197	2.092			1.712			1.22196		257	0.301			0.065			4.63077		317	1.186
	18	0.125			0.116			1.07759		78	2.213			2.181			1.01467		138	0.312			0.377			0.827586		198	1.85			1.723			1.07371		258	0.434			0.055			7.89091		318	1.168
	19	0.064			0.061			1.04918		79	0.626			0.801			0.781523		139	0.426			0.381			1.11811		199	0.046			0.051			0.901961		259	0.259			0.062			4.17742		319	0.337
	20	0.051			0.055			0.927273		80	1.673			1.514			1.10502		140	0.259			0.326			0.794479		200	1.717			1.985			0.864987		260	0.312			0.056			5.57143		320	0.276
	21	0.208			0.088			2.36364		81	2.115			2.166			0.976454		141	1.945			2.022			0.961919		201	0.262			0.242			1.08264		261	0.35			0.072			4.86111		321	0.319
	22	2.612			2.516			1.03816		82	1.029			0.854			1.20492		142	0.085			0.155			0.548387		202	1.247			0.063			19.7937		262	0.378			0.057			6.63158		322	0.464
	23	0.055			0.054			1.01852		83	1.763			1.208			1.45944		143	1.793			0.886			2.0237		203	2.104			1.786			1.17805		263	1.572			1.433			1.097		323	0.331
	24	0.089			0.137			0.649635		84	0.053			0.052			1.01923		144	2.049			2.079			0.98557		204	1.897			1.466			1.294		264	0.451			0.052			8.67308		324	0.352
	25	0.499			0.086			5.80233		85	0.043			0.038			1.13158		145	0.049			0.053			0.924528		205	1.036			0.062			16.7097		265	0.338			0.05			6.76		325	0.174
	26	0.065			0.053			1.22642		86	0.041			0.041			1		146	0.045			0.051			0.882353		206	1.722			1.791			0.961474		266	0.068			0.06			1.13333		326	0.29
	27	0.049			0.044			1.11364		87	0.481			0.27			1.78148		147	0.051			0.046			1.1087		207	0.858			0.771			1.11284		267	0.287			0.059			4.86441		327	0.232
	28	0.071			0.058			1.22414		88	0.064			0.052			1.23077		148	0.044			0.045			0.977778		208	2.203			1.989			1.10759		268	0.31			0.06			5.16667		328	0.965
	29	0.048			0.054			0.888889		89	0.044			0.042			1.04762		149	0.072			0.066			1.09091		209	0.758			0.286			2.65035		269	0.156			0.134			1.16418		329	0.318
	30	2.609			2.464			1.05885		90	2.122			1.97			1.07716		150	1.677			1.329			1.26185		210	2.173			2.067			1.05128		270	0.326			0.056			5.82143		330	0.215
	31	0.042			0.044			0.954545		91	2.185			1.938			1.12745		151	2.142			1.839			1.16476		211	2.164			2.083			1.03889		271	0.229			0.085			2.69412		331	0.325
	32	0.056			0.065			0.861538		92	0.045			0.043			1.04651		152	0.649			0.574			1.13066		212	0.336			0.188			1.78723		272	1.275			1.381			0.923244		332	0.52
	33	0.062			0.065			0.953846		93	2.096			1.842			1.13789		153	1.598			1.04			1.53654		213	2.031			1.604			1.26621		273	1.049			1.305			0.803831		333	0.36
	34	1.096			0.051			21.4902		94	1.924			1.93			0.996891		154	1.991			0.914			2.17834		214	2.086			1.937			1.07692		274	0.065			0.057			1.14035		334	0.332
	35	1.219			0.05			24.38		95	0.25			0.336			0.744048		155	2.18			2.01			1.08458		215	1.77			0.656			2.69817		275	0.536			0.055			9.74545		335	0.231
	36	0.904			0.738			1.22493		96	0.736			0.513			1.4347		156	1.968			1.866			1.05466		216	2.131			2.019			1.05547		276	0.16			0.455			0.351648		336	0.048
	37	0.08			0.088			0.909091		97	0.071			0.061			1.16393		157	0.041			0.048			0.854167		217	2.02			1.775			1.13803		277	1.28			1.358			0.942563
	38	0.064			0.063			1.01587		98	1.696			1.62			1.04691		158	0.041			0.041			1		218	0.049			0.048			1.02083		278	0.055			0.041			1.34146
	39	0.049			0.048			1.02083		99	0.734			0.574			1.27875		159	0.052			0.066			0.787879		219	2.035			1.988			1.02364		279	1.166			1.415			0.824028
	40	1.193			0.052			22.9423		100	0.117			0.035			3.34286		160	0.067			0.062			1.08065		220	0.107			0.044			2.43182		280	0.792			1.4			0.565714
	41	0.047			0.041			1.14634		101	0.043			0.04			1.075		161	0.075			0.069			1.08696		221	1.066			0.064			16.6562		281	0.357			0.053			6.73585
	42	0.146			0.139			1.05036		102	1.263			0.911			1.38639		162	0.13			0.102			1.27451		222	0.862			0.065			13.2615		282	0.307			0.047			6.53191
	43	2.192			2.033			1.07821		103	0.052			0.053			0.981132		163	2.142			2.046			1.04692		223	0.074			0.072			1.02778		283	0.199			0.048			4.14583
	44	0.053			0.068			0.779412		104	2.158			2.004			1.07685		164	1.988			1.971			1.00863		224	1.661			2.021			0.82187		284	0.33			0.042			7.85714
	45	2.11			1.972			1.06998		105	0.952			0.818			1.16381		165	1.97			2.046			0.962854		225	0.061			0.054			1.12963		285	0.245			0.124			1.97581
	46	0.043			0.044			0.977273		106	2.278			2.109			1.08013		166	1.969			1.896			1.0385		226	0.581			1.581			0.367489		286	0.412			0.056			7.35714
	47	0.085			0.086			0.988372		107	1.868			1.935			0.965375		167	0.084			0.097			0.865979		227	2.122			2.015			1.0531		287	1.164			0.913			1.27492
	48	1.781			1.378			1.29245		108	2.019			1.979			1.02021		168	0.631			0.37			1.70541		228	1.962			1.169			1.67836		288	0.488			0.054			9.03704
	49	1.654			1.825			0.906301		109	0.06			0.092			0.652174		169	0.046			0.044			1.04545		229	0.373			0.063			5.92063		289	0.469			0.045			10.4222
	50	0.378			0.065			5.81538		110	0.044			0.04			1.1		170	0.048			0.051			0.941176		230	0.902			0.547			1.64899		290	0.316			0.647			0.488408
	51	1.83			1.962			0.932722		111	0.044			0.04			1.1		171	0.046			0.047			0.978723		231	0.369			0.22			1.67727		291	0.286			0.045			6.35556
	52	0.245			0.228			1.07456		112	0.099			0.117			0.846154		172	0.055			0.05			1.1		232	0.05			0.059			0.847458		292	0.925			0.771			1.19974
	53	2.005			2.197			0.912608		113	0.206			0.066			3.12121		173	1.631			0.254			6.42126		233	2.093			2.027			1.03256		293	0.251			0.052			4.82692
	54	1.969			1.961			1.00408		114	0.816			0.592			1.37838		174	0.047			0.047			1		234	1.989			2.012			0.988569		294	0.479			0.613			0.781403
	55	0.173			0.179			0.96648		115	0.051			0.046			1.1087		175	2.022			2.043			0.989721		235	2.215			1.822			1.2157		295	0.29			0.048			6.04167
	56	0.098			0.105			0.933333		116	0.434			0.307			1.41368		176	1.669			1.786			0.93449		236	0.749			0.057			13.1404		296	0.296			0.038			7.78947
	57	0.303			0.279			1.08602		117	0.074			0.064			1.15625		177	1.185			0.593			1.99831		237	1.717			1.458			1.17764		297	0.303			0.048			6.3125
	58	2.217			2.112			1.04972		118	0.286			0.208			1.375		178	2.109			1.912			1.10303		238	0.578			0.048			12.0417		298	0.925			1.248			0.741186
	59	0.045			0.048			0.9375		119	0.238			0.211			1.12796		179	2.103			1.964			1.07077		239	2.119			1.471			1.44052		299	0.328			0.053			6.18868
	60	2.073			2.116			0.979679		120	1.67			1.439			1.16053		180	1.468			0.135			10.8741		240	0.048			0.048			1		300	0.401			0.054			7.42593
Figure 1B
				Binding (OD450nm)									Binding (OD450nm)
		VUN100 (nM)		US28 pos membranes			US28 neg membranes				VUN103 (nM)		US28 pos membranes			US28 neg membranes
		0.005		0.072	0.067	0.083	0.087	0.078	0.296		0.39		0.164	0.106	0.125	0.115	0.115	0.115
		0.015		0.111	0.124	0.118	0.101	0.1	0.106		0.78		0.198	0.182	0.112	0.103	0.103	0.103
		0.045		0.171	0.186	0.178	0.108	0.103	0.095		1.56		0.218	0.159	0.143	0.121	0.121	0.121
		0.137		0.325	0.281	0.289	0.095	0.087	0.141		3.125		0.282	0.175	0.167	0.079	0.079	0.079
		0.411		0.352	0.539	0.397	0.107	0.096	0.096		6.25		0.256	0.288	0.258	0.106	0.106	0.106
		1.23		0.447	0.543	0.479	0.193	0.145	0.095		12.5		0.416	0.344	0.359	0.075	0.075	0.075
		3.7		0.547	0.625	0.622	0.111	0.09	0.113		25		0.516	0.442	0.477	0.064	0.064	0.064
		11.11		0.674	0.744	0.693	0.12	0.116	0.117		50		0.734	0.563	0.553	0.088	0.088	0.088
		33.33		0.678	0.747	0.819	0.144	0.114	0.117		100		0.753	0.679	0.622	0.083	0.083	0.083
		100		0.787	0.816	0.801	0.211	0.128	0.201		150		0.88	0.83	0.693	0.094	0.094	0.094
		300		0.822	0.821	0.932	0.185	0.212	0.271		200		1.027	0.805	0.888	0.15	0.15	0.15
											300		1.027	0.99	0.962	0.17	0.17	0.17
Figure 1E
		Log [CX3CL1] (M)		125I-CX3CL1 Binding (DPM)				Log [VUN100] (M)		125I-CX3CL1 Binding (DPM)				Log [VUN103] (M)		125I-CX3CL1 Binding (DPM)
		-7		57	67	59		-6		118	108	106		-6		827	737	782
		-8		72	72	74		-6.5		103	133	111		-7		693	659	750
		-9		92	82	70		-7		174	196	160		-7.5		846	780	661
		-10		366	296	305		-7.5		250	266	272		-8		810	774	675
		-11		732	638	764		-8		442	405	387		-9		882	803	767
		-12		893	797	888		-9		758	692	630		-10		887	873	819
		-13		804	922	838		-10		845	821	756		-11		828	701	753
		-14		825	873	929		-11		820	908	791
Figure 1F
		Log [CCL5] (M)		125I-CCL5 Binding (DPM)				Log [VUN100] (M)		125I-CCL5 Binding (DPM)				Log [VUN103] (M)		125I-CCL5 Binding (DPM)
		-7		52	46	45		-6.5		55	51	49		-6.5		463	386	466
		-8		54	54	52		-7		55	57	60		-7		433	451	380
		-9		71	71	74		-7.5		112	110	144		-7.5		444	448	390
		-10		253	238	229		-8		122	239	153		-8		370	495	455
		-11		424	445	416		-9		343	364	359		-9		508	440	448
		-12		436	417	417		-10		410	376	443		-10		368	401	404
		-14		434	425	434		-11		411	387	363
[truncated: 2 more columns]

## Sheet: Figure 2
Figure 2A
		transfection condition			DPM
					1	2	3
		Mock			102.5	119.3	124.3
		US28			1129.6	1122.9	1310
		US28 + 100 ng Irr Nb			1148.4	1163.1	1321.2
		US28 + 100 ng Irr Nb-mVenus			1430.1	1612.3	1334.2
		US28 + 500 ng Irr Nb			881.1	1247.1	1513.4
		US28 + 500 ng Irr Nb-mVenus			996	1414.4	1121.4
		US28 + 1500 ng Irr Nb			1351.6	1401.9	1552.1
		US28 + 1500 ng Irr Nb-mVenus			1181.2	1341.8	1349.2
		US28 + 100 ng VUN103			376.7	417.8	422.3
		US28 + 100 ng VUN103-mVenus			524	611.3	665
		US28 + 500 ng VUN103			213.3	152.8	169.1
		US28 + 500 ng VUN103-mVenus			128.7	146.1	110.9
		US28 + 1500 ng VUN103			175.8	114.4	87.9
		US28 + 1500 ng VUN103-mVenus			107.8	77.2	102.5
Figure 2B
		Transfection condition			1	2	3
		Reporter only			12974	11896	11585
		US28 + reporter			357384	333547	309759
		US28 + reporter + Irr Nb mV			374882	371575	318381
		US28 + reporter + VUN103 mV			37758	34727	36358
Figure 2C
		Transfection condition			1	2	3
		Reporter only			134694	140298	130001
		US28 + reporter			399627	422453	437965
		US28 + reporter + Irr Nb mV			461131	457470	458709
		US28 + reporter + VUN103 mV			173853	187074	189305
Figure 2D
		Transfection condition			1	2	3
		Reporter only			807	746	714
		US28 + reporter			4317	3902	4246
		US28 + reporter + Irr Nb mV			4381	4054	4219
		US28 + reporter + VUN103 mV			1021	1016	1063
Figure 2E
		transfection condition			DPM
					1	2	3
		Mock			268.5	209.2	216.2
		US28			3302.1	3664.5	3808.8
		US28 + Irr Nb-mVenus			3283.4	3282.4	3396.5
		US28 + VUN103-mVenus			289	286.2	281.4
		US28 + Nb7-mVenus			3398.3	3671.4	3729.7
Figure 2F
		transfection condition			DPM
					1	2	3
		Mock			219	252	192
		US28 WT			879	768	972
		US28 WT + Irr Nb-mVenus			825	801	774
		US28 WT + VUN103-mVenus			168	102	264
		US28 d300			864	801	810
		US28 d300 + Irr Nb-mVenus			702	969	690
		US28 d300 + VUN103-mVenus			282	177	87
Figure 2G
		transfection condition			DPM
					1	2	3
		Mock			340.2	284.4	215.7
		US28 WT			579.3	549.9	573
		US28 WT + Irr Nb-mVenus			524.54	502.2	574.5
		US28 WT + VUN103-mVenus			273	200.7	186.6
		US28 ICL2 CCR5			577.2	667.5	503.7
		US28 ICL2 CCR5 + Irr Nb-mVenus			587.4	626.1	587.1
		US28 ICL2 CCR5 + VUN103-mVenus			675.9	647.1	624.3

## Sheet: Figure 3
Figure 3B
	transfection condition			DPM
				1	2	3
	Mock			69.2	100.3	93.1
	US28 WT			435.2	393.1	409.6
	US28 WT + Irr Nb-mVenus			382.7	409.4	440.7
	US28 WT + VUN103-mVenus			98.8	104.5	128.7
	US28 Bio ID2			334.7	303.1	325.8
	US28 Bio ID2 + Irr Nb-mVenus			365.2	297.7	336
	US28 Bio ID2 + VUN103-mVenus			112.2	141.7	104.3
Figure 3C
	A	HEK293T (no biotin added)
	B	HEK293T expressing US28 Bio ID2 (no biotin added)
	C	HEK293T expressing US28 Bio ID2 (biotin added)
	D	HEK293T expressing US28 Bio ID2 and VUN103-mVenus (biotin added)
	E	HEK293T expressing US28 Bio ID2 and Irr Nb-mVenus (biotin added)
Figure 3D
Lysates
	A	HEK293T expressing US28 Bio ID2 (no biotin added)
	B	HEK293T expressing US28 Bio ID2 (biotin added)
	C	HEK293T expressing US28 Bio ID2 and VUN103-mVenus (biotin added)
	D	HEK293T expressing US28 Bio ID2 and Irr Nb-mVenus (biotin added)
Pulldown samples
	A	Pulldown of HEK293T expressing US28 Bio ID2 (no biotin added)
	B	Pulldown of HEK293T expressing US28 Bio ID2 (biotin added)
	C	Pulldown of HEK293T expressing US28 Bio ID2 and VUN103-mVenus (biotin added)
	D	Pulldown of HEK293T expressing US28 Bio ID2 and Irr Nb-mVenus (biotin added)
Figure 3E
	Pulldown quantification				Mock		US28 Bio ID2		VUN103 mV		Irr Nb mV			Pulldown quantification				Mock		US28 Bio ID2		VUN103 mV		Irr Nb mV			Pulldown quantification				Mock		US28 Bio ID2		VUN103 mV		Irr Nb mV
	Pyruvate carboxylase				156		124		144		101			Pyruvate carboxylase				259		184		226		148			Pyruvate carboxylase				321		218		397		263
	Gq				269		371		193		318			Gq				332		357		328		327			Gq				157		187		217		326
	Gq/Pyruvate carboxylase				1.72436		2.99194		1.34028		3.14851			Gq/Pyruvate carboxylase				1.28185		1.94022		1.45133		2.20946			Gq/Pyruvate carboxylase				0.489097		0.857798		0.546599		1.23954
	normalized to mock				0.576336		1		0.447963		1.05233			normalized to mock				0.660675		1		0.748023		1.13877			normalized to mock				0.570177		1		0.637212		1.44503
Figure 3F
				Buffer only			100 nM TEB
	TEB-inducible Irr Nb-Flag			0.913933	0.907083	0.913528	0.945353	0.942016	0.979448
	TEB-inducible VUN103-Flag			0.891107	0.902469	0.914885	0.710907	0.713245	0.685403
Figure 3G
Lysates
	A	Pulldown of HEK293T expressing US28 Bio ID2 (no biotin added)
	B	Pulldown of HEK293T expressing US28 Bio ID2 (biotin added)
	C	Pulldown of HEK293T expressing US28 Bio ID2 and Irr Nb-mVenus (biotin added)
	D	Pulldown of HEK293T expressing US28 Bio ID2 and VUN103-mVenus (biotin added)
Pulldown samples
	A	Pulldown of HEK293T expressing US28 Bio ID2 (no biotin added)
	B	Pulldown of HEK293T expressing US28 Bio ID2 (biotin added)
	C	Pulldown of HEK293T expressing US28 Bio ID2 and Irr Nb-mVenus (biotin added)
	D	Pulldown of HEK293T expressing US28 Bio ID2 and VUN103-mVenus (biotin added)
Figure 3H
	n=1									n=2									n=3
	Pulldown quantification				Mock	US28 Bio ID2	Irr Nb mV	VUN103 mV		Pulldown quantification				Mock	US28 Bio ID2	Irr Nb mV	VUN103 mV		Pulldown quantification				Mock	US28 Bio ID2	VUN103 mV	Irr Nb mV
	Pyruvate carboxylase				1030000	878000	963000	1160000		Pyruvate carboxylase				3300000	3060000	3040000	3020000		Pyruvate carboxylase				870000	1000000	362000	684000
	Barr1/2				1870000	2790000	2640000	2450000		Barr1/2				3090000	3610000	3610000	1910000		Barr1/2				1050000	1530000	398000	986000
	Barr1/2/pyruvate carboxylase				1.81553	3.17768	2.74143	2.11207		Barr1/2/pyruvate carboxylase				0.936364	1.17974	1.1875	0.63245		Barr1/2/pyruvate carboxylase				1.2069	1.53	1.09945	1.44152
	Normalized to US28 BioID2				0.57134	1	0.862716	0.664658		Normalized to US28 BioID2				0.793704	1	1.00658	0.536094		Normalized to US28 BioID2				0.788821	1	0.718593	0.94217
Figure 3I
				Buffer only			100 nM TEB
	TEB-inducible Irr Nb-Flag			0.792934	0.788404	0.799359	0.789025	0.785836	0.793491
	TEB-inducible VUN103-Flag			0.795529	0.800681	0.793502	0.756051	0.759901	0.759893

## Sheet: Figure 4
Figure 4A
			125I-CCL5 Binding (DPM)
	Log [CX3CL1] (M)		HEK			HEK+ US28 (No Nb)			HEK+ US28 + VUN103 mV			HEK+ US28 + Nb7 mV
	-7		68	66	73	114	136	105	79	124	71	85	97	115
	-8		76	69	76	121	124	118	135	99	89	136	102	83
	-9		57	81	82	164	151	158	118	138	131	87	117	95
	-10		54	51	44	265	241	245	208	218	183	136	172	174
	-11		57	55	52	285	252	235	231	280	242	317	249	265
	-12		47	56	47	281	333	213	214	264	227	311	324	304
	-13		63	47	47	345	281	343	220	234	247	339	333	336
Figure 4B
			125I-CCL5 Binding (DPM)
	Log [CCL5] (M)		HEK			HEK+ US28 (No Nb)			HEK+ US28 + VUN103 mV			HEK+ US28 + Nb7 mV
	-7		72	68	73	123	99	103	90	107	124	81	83	80
	-8		44	38	41	114	120	115	156	166	147	93	104	79
	-9		52	51	50	177	178	179	224	239	229	118	104	105
	-10		66	73	68	203	199	180	273	259	222	233	204	176
	-11		54	56	49	215	196	188	245	175	233	188	204	187
	-12		53	66	45	203	219	166	251	236	243	182	175	175
	-13		58	60	56	214	194	178	170	249	245	209	203	214
Figure 4C
				A647-CX3CL1 binding NanoBRET ratio													Nluc luminescence for receptor expression check
	log[CX3CL1-A647], (M)			Nluc-US28 WT		Nluc-US28 R2		Nluc-US28-Nb7		Nluc-US28-VUN103				log[CX3CL1-A647], (M)			Nluc-US28 WT		Nluc-US28 R2		Nluc-US28-Nb7		Nluc-US28-VUN103
	-8			0.233917	0.233755	0.259564	0.260963	0.308266	0.30569	0.293574	0.299526			-8			356238	355342	293244	295045	314375	310462	307551	296355
	-8.5			0.220522	0.219004	0.244631	0.241267	0.29777	0.300941	0.275981	0.280195			-8.5			356157	363704	297591	314499	317806	309719	310275	303435
	-9			0.195748	0.202867	0.215802	0.22182	0.27977	0.281644	0.25268	0.256854			-9			370734	362810	302090	299346	323241	313779	314516	313088
	-9.5			0.180014	0.175726	0.19553	0.19645	0.25747	0.254233	0.217956	0.217777			-9.5			367802	365099	308181	304401	319855	315939	316582	309611
	-10			0.15426	0.155712	0.162522	0.161458	0.231038	0.230471	0.162274	0.159149			-10			374544	366023	305116	302829	323107	315107	315664	316019
	-10.5			0.127366	0.128287	0.129337	0.134708	0.203274	0.203383	0.128261	0.127745			-10.5			376893	372041	307646	305181	321885	317859	320869	316600
	-11			0.118614	0.115305	0.119092	0.122149	0.158603	0.158939	0.114206	0.113297			-11			377978	370794	307970	315449	329848	324641	328504	323002
	-11.5			0.112382	0.115294	0.114386	0.114701	0.125572	0.126483	0.108421	0.109238			-11.5			384188	375116	311907	307919	333267	327531	322926	321398
	-12			0.108473	0.10996	0.112639	0.113454	0.112926	0.114331	0.108391	0.11028			-12			381405	376418	320220	312803	335059	334231	328552	322970
	-12.5			0.107708	0.109479	0.112364	0.111138	0.112922	0.110644	0.107637	0.10786			-12.5			375540	376690	308030	313978	322248	322223	327016	322157
	-13			0.110932	0.110699	0.110864	0.115968	0.109452	0.108071	0.106853	0.106611			-13			377770	372003	310076	305535	331469	329635	326768	325615
	No Ligand			0.109938	0.110573	0.108903	0.113565	0.107315	0.108765	0.108376	0.108084			No Ligand			366941	377579	305273	298755	323048	325592	330515	327578
Figure 4D
				A647-CCL5 binding NanoBRET ratio													Nluc luminescence for receptor expression check
	log[CCL5-A647], (M)			Nluc-US28 WT		Nluc-US28 R2		Nluc-US28-Nb7		Nluc-US28-VUN103				log[CCL5-A647], (M)			Nluc-US28 WT		Nluc-US28 R2		Nluc-US28-Nb7		Nluc-US28-VUN103
	-7.5			0.0547629	0.0538618	0.0549749	0.0544948	0.0721162	0.0711529	0.071289	0.0710047			-7.5			556910	594967	557391	564142	550833	552500	564800	554400
	-8	-8	-8	0.0525485	0.0520665	0.0510653	0.0514292	0.0720897	0.0714301	0.0671396	0.0656602			-8	-8	-8	578627	583100	545380	567129	513333	524583	530000	575600
	-8.5	-8.5	-8.5	0.0492644	0.0488167	0.0490226	0.0442191	0.0679724	0.0690695	0.0562969	0.0546398			-8.5	-8.5	-8.5	559715	532195	525513	557768	520417	542917	554400	555200
	-9	-9	-9	0.0407807	0.0395115	0.0422617	0.0429763	0.061904	0.0622457	0.0467822	0.043047			-9	-9	-9	540623	592030	506487	556981	522083	537917	525200	574000
	-9.5	-9.5	-9.5	0.0353557	0.0342017	0.0377445	0.0382093	0.0546683	0.0570782	0.0364989	0.0350395			-9.5	-9.5	-9.5	579398	555381	487488	537095	537917	559583	568400	556800
	-10	-10	-10	0.034348	0.0347148	0.0364295	0.0340725	0.0493792	0.0471424	0.0330732	0.0326685			-10	-10	-10	559538	564140	495148	546364	535833	515417	579200	575600
	-10.5	-10.5	-10.5	0.0331017	0.0325995	0.0336801	0.0332938	0.0392391	0.0395348	0.0318247	0.0319082			-10.5	-10.5	-10.5	581330	566818	513271	567043	520833	536667	582000	572800
	-11	-11	-11	0.0300023	0.0300564	0.0323925	0.0323015	0.0341344	0.0354316	0.0314265	0.0312155			-11	-11	-11	595621	572756	519997	571739	537083	547083	552400	594000
	-11.5	-11.5	-11.5	0.0321341	0.0308159	0.0324515	0.0315418	0.0330175	0.0321024	0.0307925	0.0310334			-11.5	-11.5	-11.5	560930	569122	544320	558149	542500	527500	579200	574800
	-12	-12	-12	0.0294502	0.0301338	0.032248	0.0333173	0.0311073	0.0317724	0.0304571	0.03052			-12	-12	-12	590964	591163	507504	566283	550000	560833	568800	609600
	-12.5	-12.5	-12.5	0.0295816	0.0294554	0.0317059	0.0323426	0.0301958	0.0306327	0.0305003	0.030905			-12.5	-12.5	-12.5	596756	579521	500191	587739	538750	565833	581600	595600
	-13	-13	-13	0.0288906	0.0287535	0.0322882	0.0317447	0.0302214	0.0304807	0.0304117	0.0301805			-13	-13	-13	561117	578851	503404	577987	560000	574167	570800	592800
Figure 4E
	Total Expression										Total Expression
	transfection condition			OD 450nm							transfection condition			OD 450nm
				1	2	3								1	2	3
	Mock			0.126	0.134	0.129					Mock			0.124	0.127	0.103
	US28			0.57642	0.52281	0.36198					US28			0.567395	0.6467	0.69957
	US28 + Irr Nb-mVenus			0.52281	0.34411	0.34411					US28 + Irr Nb-mVenus			0.75244	0.567395	0.6467
	US28 + VUN103-mVenus			0.84447	0.77299	0.6305					US28 + VUN103-mVenus			1.06966	0.85818	0.80648
	US28 + Nb7-mVenus			0.98743	0.80873	0.88021					US28 + Nb7-mVenus			1.01679	0.85818	0.884615

## Sheet: Figure 5
Figure 5B
	Ratio Nb-mVenus/US28-Rluc			BRET ratio (535nm/475nm)
				Irr Nb-mVenus			Nb7-mVenus			VUN103-mVenus
	0			0.366784	0.363556	0.365357	0.366784	0.363556	0.365357	0.366784	0.363556	0.365357
	1			0.370056	0.374094	0.375588	0.510991	0.509729	0.510603	0.697965	0.706994	0.702934
	2			0.37574	0.365447	0.365898	0.514145	0.500903	0.507408	0.766683	0.761565	0.769558
	4			0.372894	0.378296	0.376376	0.541999	0.539546	0.536859	0.79585	0.79509	0.792883
	8			0.383208	0.387763	0.380155	0.581349	0.592429	0.592068	0.836641	0.825672	0.828299
Figure 5C
			BRET ratio (535nm/475nm)
			Untreated			CX3CL1
	US28-Rluc		0.99564	0.988034	0.986691	0.998242	0.984545	1.01157
	VUN103 mV		1.00304	1.003	1.00806	0.96289	0.986487	0.962406
	Nb7 mV		1.01353	1.02026	0.99919	1.07017	1.05373	1.05845
Figure 5D
			BRET ratio (535nm/475nm)
			Untreated			CX3CL1 (100 nM)
	TEB-iR2-Flag		1.04966	1.03612	1.01524	1.02963	1.04135	1.03691
	TEB-iNb7-Flag		0.886679	0.904952	0.880013	0.856998	0.861721	0.868499
	TEB-iVUN103-Flag		0.807513	0.82574	0.831861	0.849657	0.847189	0.859102

## Sheet: Figure 6
Figure 6A
		DPM
		Vehicle			CX3CL1 (30 nM)
	Mock	257.6	198.6	238.9	156.6	277.9	222.9
	US28	1307.6	1146.4	1332.5	1440.6	1203.8	1138.5
	US28 + Nb7-mV	1195.5	1337.8	1250.8	915.9	835.8	901.8
	US28 + Irr Nb-FLAG	1273.1	1122.3	1404.5	1284.5	1199.1	1323.8
	US28 + VUN103-FLAG	242.2	255.3	290.9	469.5	395.9	484
	US28 + Nb7-mV + Irr Nb-FLAG	1326.3	1225.6	1381.9	780.2	860.1	907.6
	US28 + Nb7-mV + VUN103-FLAG	222	365.6	231.7	278.7	91.3	82.3
Figure 6B
		mV fluorescence (arb.units)
	Mock	45147	45971	45708
	US28	45591	44942	45554
	US28 + Nb7-mV	127246	133229	140790
	US28 + Irr Nb-FLAG	56554	59213	62573
	US28 + VUN103-FLAG	50294	54300	54948
	US28 + Nb7-mV + Irr Nb-FLAG	126165	134867	128759
	US28 + Nb7-mV + VUN103-FLAG	130810	128562	150450
Figure 6C
		OD450
	Mock	0.279	0.252	0.287
	US28	0.271	0.241	0.249
	US28 + Nb7-mV	0.273	0.232	0.244
	US28 + Irr Nb-FLAG	0.632	0.6	0.6
	US28 + VUN103-FLAG	0.45	0.408	0.417
	US28 + Nb7-mV + Irr Nb-FLAG	0.698	0.658	0.636
	US28 + Nb7-mV + VUN103-FLAG	0.604	0.509	0.477

## Sheet: Figure 7
Figure 7C
				Spheroid size
				1	2	3	4	5	6	7	8	9	10	11	12
	US28 not induced			290852	309776	288349	293343	290469	302825
	US28 induced			510676	479324	508297	475191	451924	461535
	Irr Nb mV not induced			267538	235262	224571	253106	272244	230531	243822	242812
	Irr Nb mV induced			425281	428269	451270	410832	357144	421324	443638	417818	427015	395662	385910	417523
	VUN103 mV not induced			368649	371406	328697	308512	287831	324712	374874
	VUN103 mV induced			414198	408362	421588	425666	408152	411027	411795	446275	397049	382148
Figure 7D
	A	U251 non infected
	B	U251 HCMV infected
	C	U251 + Irr Nb mV non infected
	D	U251 + Irr Nb mV HCMV infected
	C	U251 + VUN103 mV non infected
	D	U251 + VUN103 mV HCMV infected
Figure 7E
			VEGF secretion (pg/mL)
			Uninfected			HMCV WT			HCMV dUS28
	No Nb		1114	1264	1171	2858	2621	2633	1814	1964	1664
	Irr Nb-mV		1289	1071	1233	3027	2964	3358	2152	2033	1858
	VUN103-mV		1196	1271	1114	1789	1708	1858	1914	1783	1864

## Sheet: Table 1
	Membrane extract			pKi 125I-CX3CL1			pKi CCL5
				1	2	3	1	2	3
	US28			9.89	9.57	10.24	8.96	8.69	8.73
	US28 + VUN103-mVenus			9.83	9.92	9.19	8.66	8.98	8.61
	US28 + Nb7-mVenus			10.78	10.73	10.68	9.84	8.69	9.76

## Sheet: Table 2
				pKd A647-CX3CL1			pKd A647-CCL5
				1	2	3	1	2	3
	US28			9.42	9.66	9.69	8.75	8.88	8.78
	US28-Irr Nb fusion			9.47	9.65	9.7	8.84	8.9	8.64
	US28-VUN103 fusion			9.49	9.61	9.63	8.89	8.65	8.75
	US28-Nb7 fusion			10.42	10.42	10.47	9.59	9.79	9.88
				Relative accessible US28 A647- CX3CL1			Relative accessible US28 A647- CCL5
				1	2	3	1	2	3
	US28			1	1	1	1	1	1
	US28-Irr Nb fusion			1.08	0.84	0.98	1.16	0.97	0.95
	US28-VUN103 fusion			1.35	1.2	1.35	1.33	1.57	1.44
	US28-Nb7 fusion			1.33	1.36	1.4	1.56	1.63	1.65

## Sheet: Figure S2
Figure S2A
	transfection condition			DPM
				1	2	3
	No Nb (no Histamine)			372	299	423
	No Nb			3822	4539	5122
	Irr Nb mV			4632	4718	3898
	VUN103 mV			4066	4133	4614
Figure S2B
	Receptor expression			OD (450nm)
	Mock			0.142	0.111	0.078
	No Nb			0.84	0.779	0.861
	Irr Nb mV			0.847	0.75	0.536
	VUN103 mV			0.834	0.842	1.037

[truncated: 10 more sheets: Figure S3, Figure S4, Figure S5, Figure S6, Figure S7 , Figure S8, Figure S9, Figure S10, Figure S11, Figure S12]
